# Supplementary material for: Wisp1 is a circulating factor that stimulates proliferation of adult mouse and human beta cells
Source: Nat Commun. 2020 Nov 25;11:5982. doi: 10.1038/s41467-020-19657-1 (PMC7689468; doi:10.1038/s41467-020-19657-1)
Supplement: Supplementary file 15 — Source Data [file 41467_2020_19657_MOESM15_ESM.xls]

## Sheet: fig 1b
Ki67/insulin (%) in mouse islet grafts
p16 recipient	20wo recipient		Statistics
1.33	1.06		Unpaired t test
3.28	0.91		P value	0.0044
5.75	2.62		P value summary	**
4.13	1.78		Significantly different? (P < 0.05)	Yes
4.45	0.76		One- or two-tailed P value?	Two-tailed
3.18			t, df	t=3,393 df=14
2.92
5.03			How big is the difference?
2.76			Mean ± SEM of column A	3,499 ± 0,3763 N=11
2.49			Mean ± SEM of column B	1,426 ± 0,3460 N=5
3.17			Difference between means	-2,073 ± 0,6111
Each value corresponds to one eye graft			95% confidence interval	-3,384 to -0,7625
			R square	0.4512

## Sheet: fig 1c
pHH3/insulin (%) in mouse islet grafts
p16 recipient	20wo recipient		Statistics
0.92	0.28		Unpaired t test
1.01	0.18		P value	0.0078
0.73	0.3		P value summary	**
0.54			Significantly different? (P < 0.05)	Yes
Each value corresponds to one eye graft			One- or two-tailed P value?	Two-tailed
			t, df	t=4,289 df=5
			How big is the difference?
			Mean ± SEM of column A	0,8000 ± 0,1045 N=4
			Mean ± SEM of column B	0,2533 ± 0,03712 N=3
			Difference between means	-0,5467 ± 0,1275
			95% confidence interval	-0,8743 to -0,2190
			R square	0.7863

## Sheet: fig 1e
Ki67/insulin (%) in human islet grafts
p16 recipient	20wo recipient		Statistics
1.39	0		Unpaired t test
2.69	0.34		P value	0.0206
3.32	0.69		P value summary	*
1.86	0.75		Significantly different? (P < 0.05)	Yes
0.83			One- or two-tailed P value?	Two-tailed
Each value corresponds to one eye graft			t, df	t=2,978 df=7
			How big is the difference?
			Mean ± SEM of column A	2,018 ± 0,4460 N=5
			Mean ± SEM of column B	0,4450 ± 0,1737 N=4
			Difference between means	-1,573 ± 0,5282
			95% confidence interval	-2,822 to -0,3240
			R square	0.5589

## Sheet: fig 1f
pHH3/insulin (%) in human islet grafts
p16 recipient	20wo recipient		Statistics
1.73	0.06		Unpaired t test
1.4	0.42		P value	0.0034
1.14	0.43		P value summary	**
0.86	0		Significantly different? (P < 0.05)	Yes
0.8			One- or two-tailed P value?	Two-tailed
Each value corresponds to one eye graft			t, df	t=4,345 df=7
			How big is the difference?
			Mean ± SEM of column A	1,186 ± 0,1731 N=5
			Mean ± SEM of column B	0,2275 ± 0,1147 N=4
			Difference between means	-0,9585 ± 0,2206
			95% confidence interval	-1,480 to -0,4369
			R square	0.7295

## Sheet: fig 2b
Circulating Wisp1 levels (ng/ml) in mice
p14	p28	11wo	20wo		Statistics
10.0396	6.29644	1.60298	1.25262		one-way ANOVA
12.0967	6.24621	1.26371	3.67106		F	63.93
11.804	5.85098	2.0275	1.3268		P value	< 0,0001
9.91406	5.17223	1.60097	1.12822		P value summary	****
7.95432		1.47373	1.43492		Are differences among means statistically significant? (P < 0.05)	Yes
15.5958		2.12895	2.02196		R square	0.9056
13.8887			2.07604
Each value corresponds to one mouse					Brown-Forsythe test
					F (DFn, DFd)	4,576 (3, 20)
					P value	0.0135
					P value summary	*
					Significantly different standard deviations? (P < 0.05)	Yes
					Bartlett's test
					Bartlett's statistic (corrected)	19.92
					P value	0.0002
					P value summary	***
					Significantly different standard deviations? (P < 0.05)	Yes
					ANOVA table	SS	DF	MS	F (DFn, DFd)	P value
					Treatment (between columns)	442.5	3	147.5	F (3, 20) = 63,93	P < 0,0001
					Residual (within columns)	46.14	20	2.307
					Total	488.6	23
					Data summary
					Number of treatments (columns)	4
					Number of values (total)	24
					Tukey's multiple comparisons test	Mean Diff,	95% CI of diff,	Significant?	Summary	Adjusted P Value
					p14 vs. p28	5.722	3,057 to 8,386	Yes	****	< 0,0001
					p14 vs. 11wo	9.93	7,565 to 12,30	Yes	****	< 0,0001
					p14 vs. 20wo	9.769	7,496 to 12,04	Yes	****	< 0,0001
					p28 vs. 11wo	4.208	1,464 to 6,953	Yes	**	0.0019
					p28 vs. 20wo	4.047	1,382 to 6,712	Yes	**	0.002
					11wo vs. 20wo	-0.1615	-2,527 to 2,204	No	ns	0.9974
					Test details	Mean 1	Mean 2	Mean Diff,	SE of diff,	n1	n2	q	DF
					p14 vs. p28	11.61	5.891	5.722	0.952	7	4	8.5	20
					p14 vs. 11wo	11.61	1.683	9.93	0.845	7	6	16.62	20
					p14 vs. 20wo	11.61	1.845	9.769	0.8119	7	7	17.02	20
					p28 vs. 11wo	5.891	1.683	4.208	0.9804	4	6	6.071	20
					p28 vs. 20wo	5.891	1.845	4.047	0.952	4	7	6.012	20
					11wo vs. 20wo	1.683	1.845	-0.1615	0.845	6	7	0.2704	20

## Sheet: fig 2c
Circulating WISP1 levels (pg/ml) in humans
children	adults		Statistics
55.329	42.249		Unpaired t test
1018.05	57.945		P value	0.0492
1195.95	327.404		P value summary	*
759.061	259.385		Significantly different? (P < 0.05)	Yes
0.391	617.791		One- or two-tailed P value?	Two-tailed
42.249	123.348		t, df	t=2,076 df=23
1651.15	18.704
1946.77	620.408		How big is the difference?
128.58	18.704		Mean ± SEM of column A	633,5 ± 217,2 N=11
157.357	47.481		Mean ± SEM of column B	214,0 ± 57,07 N=14
13.471	421.584		Difference between means	-419,5 ± 202,0
	186.134		95% confidence interval	-837,5 to -1,545
	16.088		R square	0.1578
	238.456
Each value corresponds to one individual

## Sheet: fig 2d
Gene expression mouse islets ( relative to TBP)
	p14							20wo
CCN1/Cyr61	1.93	0.52	0.9	3.55	1.87	0.38	0.68	0.17	0.16	1.73	0.51	0.11	0.06
CCN2/Ctgf	1.95	0.97	0.98	0.61	0.62	0.54	0.55	0.46	0.29	0.88	1.58	4.06	0.23	0.37
CCN4/Wisp1	0.057	0.0789	0.0892	0.0148	0.0102	0.0128	0.0132	0.0115	0.0043	0.0114	0.007	0.0133	0.0079	0.0075
	Each value corresponds to islets isolated from one/two mice							Each value corresponds to islets isolated from one mouse
		Statistics (p14 versus 20 wo)
		Unpaired t test (Two-tailed)
			Significant?	P value	Mean1	Mean2	Difference	SE of difference	t ratio	df
		CCN1/Cyr61		0.0982501	1.40429	0.456667	0.947619	0.524571	1.80646	11
		CCN2/Ctgf		0.678356	0.888571	1.12429	-0.235714	0.554618	0.425003	12

## Sheet: fig 2e
Gene expression human islets (relative to TBP)
CCN1/Cyr61	0.297537	1.73638	0.251304	3.26256	1.12182	0.458315
CCN2/Ctgf	0.743603	4.60996	2.04426	4.71091	2.46419
CCN4/Wisp1	0.202978	0.164973	0.176008	0.079896	0.109828
	Each value corresponds to a different human islet batch

## Sheet: fig 2f
Wisp1 gene expression in different mouse tissues at p14 and 20 wo (values relative to bone 14 wo, given value of 1)
Each value corresponds to tissues harvested from one mouse
LIVER
p14	0.0400063	0.0586158	0.00173803	0.00181909
20wo	0.252014	0.366868	0	0	0.000688135
GASTRO
p14	0.270952	0.254228	0.00456895	0.04887
20wo	0.00298644	0	0.00132948	0.00108982
INTESTINE
p14	0.0971545	0.11066	0.00259841	0.0071506
20wo	0.00398544	0.0412544	0.00121724	0.00181578
WAT
p14	0.0971545	0.11066	0.00259841	0.0071506
20wo	0.00398544	0.0412544	0.00121724	0.00181578
LUNG
p14	0.396866	0.231393	0.0349425	0.047696
20wo	0.00220754	0.000618089	0.00155716	0.000208833
BRAIN
p14	0.0785314	0.0112617	0.0013418	0.000757843
20wo	0.0285413	0.0847314	0.00250047	0.000794261
BONE										mean
p14	3.17646	1.10175	0.342493	0.128847	0.250451	0.854	1.211	0.925	1.009	0.999889
20wo	0.278754	0,4462745*	0.0246462	0.0493426	0.0356923	0.112	0.028	0.022	0.009	0.0699294
statistiscs (between tissues)										statistiscs (p14 vs 20 wo for each tissue)
TWO WAY ANOVA										TWO WAY ANOVA
Number of families	2									Number of families	1
Number of comparisons per family	21									Number of comparisons per family	7
Alpha	0.05									Alpha	0.05
Tukey's multiple comparisons test	Mean Diff,	95% CI of diff,	Significant?	Summary	Adjusted P Value					Sidak's multiple comparisons test	Mean Diff,	95% CI of diff,	Significant?	Summary	Adjusted P Value
p14										p14 - 20wo
liver vs. gastrocnemius	-0.1191	-0,9106 to 0,6724	No	ns	0.9992					liver	-0.09837	-0,7822 to 0,5854	No	ns	0.9997
liver vs. intestine	-0.02885	-0,8204 to 0,7627	No	ns	> 0,9999					gastrocnemius	0.1433	-0,5775 to 0,8641	No	ns	0.9977
liver vs. WAT	-0.02885	-0,8204 to 0,7627	No	ns	> 0,9999					intestine	0.04232	-0,6785 to 0,7631	No	ns	> 0,9999
liver vs. lung	-0.1522	-0,9437 to 0,6393	No	ns	0.9969					WAT	0.04232	-0,6785 to 0,7631	No	ns	> 0,9999
liver vs. brain	0.002572	-0,7889 to 0,7941	No	ns	> 0,9999					lung	0.1766	-0,5442 to 0,8974	No	ns	0.9918
liver vs. bone	-0.9743	-1,647 to -0,3017	Yes	***	0.0009					brain	-0.006169	-0,7269 to 0,7146	No	ns	> 0,9999
gastrocnemius vs. intestine	0.09026	-0,7012 to 0,8818	No	ns	0.9998					bone	0.93	0,4347 to 1,425	Yes	****	< 0,0001
gastrocnemius vs. WAT	0.09026	-0,7012 to 0,8818	No	ns	0.9998
gastrocnemius vs. lung	-0.03307	-0,8246 to 0,7584	No	ns	> 0,9999
gastrocnemius vs. brain	0.1217	-0,6698 to 0,9132	No	ns	0.9991					Test details	Mean 1	Mean 2	Mean Diff,	SE of diff,	N1	N2	t	DF
gastrocnemius vs. bone	-0.8552	-1,528 to -0,1826	Yes	**	0.0049
intestine vs. WAT	0	-0,7915 to 0,7915	No	ns	> 0,9999					p14 - 20wo
intestine vs. lung	-0.1233	-0,9148 to 0,6682	No	ns	0.999					liver	0.02554	0.1239	-0.09837	0.2449	4	5	0.4017	52
intestine vs. brain	0.03142	-0,7601 to 0,8229	No	ns	> 0,9999					gastrocnemius	0.1447	0.001351	0.1433	0.2581	4	4	0.5552	52
intestine vs. bone	-0.9455	-1,618 to -0,2728	Yes	**	0.0013					intestine	0.05439	0.01207	0.04232	0.2581	4	4	0.164	52
WAT vs. lung	-0.1233	-0,9148 to 0,6682	No	ns	0.999					WAT	0.05439	0.01207	0.04232	0.2581	4	4	0.164	52
WAT vs. brain	0.03142	-0,7601 to 0,8229	No	ns	> 0,9999					lung	0.1777	0.001148	0.1766	0.2581	4	4	0.6841	52
WAT vs. bone	-0.9455	-1,618 to -0,2728	Yes	**	0.0013					brain	0.02297	0.02914	-0.006169	0.2581	4	4	0.0239	52
lung vs. brain	0.1548	-0,6368 to 0,9463	No	ns	0.9966					bone	0.9999	0.06993	0.93	0.1774	9	8	5.243	52
lung vs. bone	-0.8222	-1,495 to -0,1495	Yes	**	0.0077
brain vs. bone	-0.9769	-1,650 to -0,3043	Yes	***	0.0008
20wo
liver vs. gastrocnemius	0.1226	-0,6283 to 0,8735	No	ns	0.9987
liver vs. intestine	0.1118	-0,6390 to 0,8627	No	ns	0.9993
liver vs. WAT	0.1118	-0,6390 to 0,8627	No	ns	0.9993
liver vs. lung	0.1228	-0,6281 to 0,8737	No	ns	0.9987
liver vs. brain	0.09477	-0,6561 to 0,8457	No	ns	0.9997
liver vs. bone	0.05398	-0,5842 to 0,6921	No	ns	> 0,9999
gastrocnemius vs. intestine	-0.01072	-0,8022 to 0,7808	No	ns	> 0,9999
gastrocnemius vs. WAT	-0.01072	-0,8022 to 0,7808	No	ns	> 0,9999
gastrocnemius vs. lung	0.0002035	-0,7913 to 0,7917	No	ns	> 0,9999
gastrocnemius vs. brain	-0.02779	-0,8193 to 0,7637	No	ns	> 0,9999
gastrocnemius vs. bone	-0.06858	-0,7540 to 0,6169	No	ns	> 0,9999
intestine vs. WAT	0	-0,7915 to 0,7915	No	ns	> 0,9999
intestine vs. lung	0.01092	-0,7806 to 0,8024	No	ns	> 0,9999
intestine vs. brain	-0.01707	-0,8086 to 0,7744	No	ns	> 0,9999
intestine vs. bone	-0.05786	-0,7433 to 0,6276	No	ns	> 0,9999
WAT vs. lung	0.01092	-0,7806 to 0,8024	No	ns	> 0,9999
WAT vs. brain	-0.01707	-0,8086 to 0,7744	No	ns	> 0,9999
WAT vs. bone	-0.05786	-0,7433 to 0,6276	No	ns	> 0,9999
lung vs. brain	-0.02799	-0,8195 to 0,7635	No	ns	> 0,9999
lung vs. bone	-0.06878	-0,7543 to 0,6167	No	ns	> 0,9999
brain vs. bone	-0.04079	-0,7263 to 0,6447	No	ns	> 0,9999
Test details	Mean 1	Mean 2	Mean Diff,	SE of diff,	N1	N2	q	DF
p14
liver vs. gastrocnemius	0.02554	0.1447	-0.1191	0.2581	4	4	0.6526	52
liver vs. intestine	0.02554	0.05439	-0.02885	0.2581	4	4	0.1581	52
liver vs. WAT	0.02554	0.05439	-0.02885	0.2581	4	4	0.1581	52
liver vs. lung	0.02554	0.1777	-0.1522	0.2581	4	4	0.8338	52
liver vs. brain	0.02554	0.02297	0.002572	0.2581	4	4	0.01409	52
liver vs. bone	0.02554	0.9999	-0.9743	0.2193	4	9	6.282	52
gastrocnemius vs. intestine	0.1447	0.05439	0.09026	0.2581	4	4	0.4946	52
gastrocnemius vs. WAT	0.1447	0.05439	0.09026	0.2581	4	4	0.4946	52
gastrocnemius vs. lung	0.1447	0.1777	-0.03307	0.2581	4	4	0.1812	52
gastrocnemius vs. brain	0.1447	0.02297	0.1217	0.2581	4	4	0.6667	52
gastrocnemius vs. bone	0.1447	0.9999	-0.8552	0.2193	4	9	5.514	52
intestine vs. WAT	0.05439	0.05439	0	0.2581	4	4	0	52
intestine vs. lung	0.05439	0.1777	-0.1233	0.2581	4	4	0.6758	52
intestine vs. brain	0.05439	0.02297	0.03142	0.2581	4	4	0.1721	52
intestine vs. bone	0.05439	0.9999	-0.9455	0.2193	4	9	6.096	52
WAT vs. lung	0.05439	0.1777	-0.1233	0.2581	4	4	0.6758	52
WAT vs. brain	0.05439	0.02297	0.03142	0.2581	4	4	0.1721	52
WAT vs. bone	0.05439	0.9999	-0.9455	0.2193	4	9	6.096	52
lung vs. brain	0.1777	0.02297	0.1548	0.2581	4	4	0.8479	52
lung vs. bone	0.1777	0.9999	-0.8222	0.2193	4	9	5.301	52
brain vs. bone	0.02297	0.9999	-0.9769	0.2193	4	9	6.299	52
20wo
liver vs. gastrocnemius	0.1239	0.001351	0.1226	0.2449	5	4	0.7079	52
liver vs. intestine	0.1239	0.01207	0.1118	0.2449	5	4	0.646	52
liver vs. WAT	0.1239	0.01207	0.1118	0.2449	5	4	0.646	52
liver vs. lung	0.1239	0.001148	0.1228	0.2449	5	4	0.709	52
liver vs. brain	0.1239	0.02914	0.09477	0.2449	5	4	0.5474	52
liver vs. bone	0.1239	0.06993	0.05398	0.2081	5	8	0.3669	52
gastrocnemius vs. intestine	0.001351	0.01207	-0.01072	0.2581	4	4	0.05872	52
gastrocnemius vs. WAT	0.001351	0.01207	-0.01072	0.2581	4	4	0.05872	52
gastrocnemius vs. lung	0.001351	0.001148	0.0002035	0.2581	4	4	0.001115	52
gastrocnemius vs. brain	0.001351	0.02914	-0.02779	0.2581	4	4	0.1523	52
gastrocnemius vs. bone	0.001351	0.06993	-0.06858	0.2235	4	8	0.4339	52
intestine vs. WAT	0.01207	0.01207	0	0.2581	4	4	0	52
intestine vs. lung	0.01207	0.001148	0.01092	0.2581	4	4	0.05983	52
intestine vs. brain	0.01207	0.02914	-0.01707	0.2581	4	4	0.09355	52
intestine vs. bone	0.01207	0.06993	-0.05786	0.2235	4	8	0.3661	52
WAT vs. lung	0.01207	0.001148	0.01092	0.2581	4	4	0.05983	52
WAT vs. brain	0.01207	0.02914	-0.01707	0.2581	4	4	0.09355	52
WAT vs. bone	0.01207	0.06993	-0.05786	0.2235	4	8	0.3661	52
lung vs. brain	0.001148	0.02914	-0.02799	0.2581	4	4	0.1534	52
lung vs. bone	0.001148	0.06993	-0.06878	0.2235	4	8	0.4352	52
brain vs. bone	0.02914	0.06993	-0.04079	0.2235	4	8	0.2581	52

## Sheet: fig 3b
Ki67/insulin (%) in fixed mouse pancreas at p14
WT	Wisp1 KO		Statistics
10.57	5.488		Unpaired t test
7.033	7.348		P value	0.0015
8.196	5.051		P value summary	**
8.28	3.938		Significantly different? (P < 0.05)	Yes
9.639	4.735		One- or two-tailed P value?	Two-tailed
	3.434		t, df	t=4,502 df=9
Each value corresponds to one pancreas
			How big is the difference?
			Mean ± SEM of column A	8,744 ± 0,6156 N=5
			Mean ± SEM of column B	4,999 ± 0,5599 N=6
			Difference between means	-3,745 ± 0,8318
			95% confidence interval	-5,626 to -1,863
			R square	0.6925

[truncated: 38 more sheets: fig 3c, fig 3e, fig 3f, fig 3h, fig 3i, Fig 4a, fig 4b, fig 4c, fig 4e, fig 4f, fig 5b, fig 5c, fig 5d, fig5e, fig 5g, fig 5h, fig 5i, fig 6b, fig 6d, fig 6f …]
